# Supplementary material for: Cortical gray-white matter contrast abnormalities in male children with attention deficit hyperactivity disorder
Source: Front Hum Neurosci. 2023 Dec 21;17:1303230. doi: 10.3389/fnhum.2023.1303230 (PMC10768013; doi:10.3389/fnhum.2023.1303230)
Supplement: Supplementary file 1 [file Data_Sheet_1.CSV]

ID	Site	Gender	Age	Handedness	DX	Secondary Dx	ADHD Measure	ADHD Index	Inattentive	Hyper/Impulsive	IQ Measure	Verbal IQ	Performance IQ	Full2 IQ	Full4 IQ	Med Status	QC_Rest_1	QC_Rest_2	QC_Rest_3	QC_Rest_4	QC_Anatomical_1	QC_Anatomical_2
1159908	1	1	15.08	1	1		1	56	31	25	3	111	126	N/A	120	1	1	1
1186237	1	1	13.92	1	3		1	48	31	17	3	112	103	N/A	109	1	1	1
1201251	1	1	12.33	1	3		1	49	28	21	3	115	103	-999	110	2	1	N/A	N/A	N/A	1	N/A
1240299	1	1	9.5	1	1		1	48	23	25	3	95	100	N/A	97	2	1	1
1282248	1	1	10.58	1	3		1	42	30	12	3	125	86	N/A	108	1	1	1
1341865	1	1	9.25	1	1		1	58	31	27	3	126	100	N/A	116	2	1	1
1643780	1	1	10	1	1		1	61	30	31	3	119	103	N/A	113	1	1	1
1784368	1	1	8.92	1	3		1	36	20	16	3	136	89	-999	116	1	1	N/A	N/A	N/A	1	N/A
2031422	1	1	10.92	1	3		1	41	28	13	3	136	109	N/A	126	2	1	1
2141250	1	1	12.83	1	3		1	39	25	14	3	133	119	N/A	129	2	1	1
2196753	1	1	10.33	1	3		1	44	26	18	3	97	103	N/A	100	1	1	1
2276801	1	1	13	1	3		1	37	24	13	3	124	92	N/A	110	1	1	1
2367157	1	1	12.08	1	1		1	67	34	33	3	92	89	N/A	90	2	1	1
2380967	1	1	10	1	3		1	47	31	16	3	109	115	-999	113	1	1	N/A	N/A	N/A	1	N/A
2737106	1	1	14.17	1	3		1	54	30	24	3	105	83	N/A	95	1	1	1
2884672	1	1	12.83	1	3		1	41	26	15	3	117	100	N/A	110	1	1	1
2919220	1	1	13.58	1	3		1	45	28	17	3	114	106	N/A	111	2	1	1
2950754	1	1	13.33	1	1		1	51	22	29	3	137	109	N/A	127	1	1	1
3124419	1	1	8.75	1	1		1	46	24	22	3	128	85	-999	109	1	1	N/A	N/A	N/A	1	N/A
3169448	1	1	11	1	3		1	44	23	21	3	104	111	-999	108	1	1	N/A	N/A	N/A	1	N/A
3194757	1	1	12.92	1	3		1	58	31	27	3	97	92	N/A	95	2	1	1
3390312	1	1	10.33	1	3		1	54	29	25	3	112	54	N/A	83	1	1	1
3407871	1	1	13.33	1	3		1	38	24	14	3	100	98	-999	99	1	1	N/A	N/A	N/A	1	N/A
3520880	1	1	9.83	1	1		1	54	29	25	3	140	135	-999	142	1	1	N/A	N/A	N/A	1	N/A
3559087	1	1	12.58	1	2		1	46	20	26	3	108	104	-999	107	1	1	N/A	N/A	N/A	1	N/A
3691107	1	1	9.67	1	1		1	62	35	27	3	149	88	N/A	123	2	1	1
3767334	1	1	8.33	1	3		1	51	26	25	3	112	104	-999	109	1	1	N/A	N/A	N/A	1	N/A
3834703	1	1	12.92	1	1		1	42	24	18	3	112	101	-999	108	1	1	N/A	N/A	N/A	1	N/A
3856956	1	1	13.75	1	3		1	47	26	21	3	124	106	N/A	117	1	1	1
3870624	1	1	11	1	1		1	50	26	24	3	119	111	N/A	117	1	1	1
3910672	1	1	10.08	1	1		1	57	30	27	3	140	97	N/A	122	2	1	1
3983607	1	1	9.67	1	1		1	48	25	23	3	76	103	N/A	87	1	1	1
4053388	1	1	11.08	1	1		1	65	32	33	3	75	101	N/A	86	2	1	1
4073815	1	1	9.83	1	3		1	53	28	25	3	113	112	N/A	114	2	1	1
4075719	1	1	13.08	1	1		1	65	35	30	3	128	95	N/A	114	1	1	1
4225073	1	1	10.33	1	3		1	50	29	21	3	90	91	N/A	89	1	1	1
4334113	1	1	14.58	1	3		1	49	25	24	3	97	101	N/A	99	2	1	1
7253183	1	1	13.17	1	3		1	41	25	16	3	109	95	N/A	103	1	1	1
7689953	1	1	13.5	1	3		1	42	26	16	3	90	92	N/A	90	1	1	1
8278680	1	1	13.25	1	3		1	57	32	25	3	129	96	N/A	114	1	1	1
9190596	1	1	12.5	1	3		1	49	25	24	3	134	114	-999	128	2	1	N/A	N/A	N/A	1	N/A
9210521	1	1	9.25	1	3		1	49	30	19	3	97	89	N/A	93	2	1	1
9744150	1	1	9.5	1	1		1	50	27	23	3	117	104	-999	113	1	1	N/A	N/A	N/A	1	N/A
1050975	1	1	13.58	1	0		1	28	17	11	3	125	135	N/A	133	1	1	1
1068505	1	1	10.25	1	0		1	29	13	16	3	111	121	N/A	117	1	1	1
1093743	1	1	11.92	1	0		1	20	11	9	3	125	120	N/A	125	1	1	1
1117299	1	1	13.5	1	0		1	29	19	10	3	119	124	N/A	124	1	1	1
1132854	1	1	13.92	1	0		1	28	15	13	3	120	126	N/A	125	1	1	1
1253411	1	1	8.08	1	0		1	35	19	16	3	119	106	-999	114	1	1	1
1411536	1	1	13.17	1	0		1	41	24	17	3	114	106	N/A	112	1	1	1
1494102	1	1	10.33	1	0		1	32.5	14.5	18	3	137	135	N/A	140	1	1	1
1562298	1	1	9.58	1	0		1	33	14	19	3	109	115	N/A	113	1	1	1
1794770	1	1	11.75	1	0		1	39	24	15	3	87	85	N/A	84	1	1	1
1860323	1	1	8.75	1	0		1	34	14	20	3	129	127	N/A	131	1	1	1
1875013	1	1	9.83	1	0		1	32	16	16	3	120	135	N/A	130	1	1	1
2033178	1	1	11.33	1	0		1	-999	-999	-999	3	130	127	N/A	132	1	1	1
2140063	1	1	9.42	1	0		1	22	13	9	3	141	124	N/A	137	1	1	1
2208591	1	1	12.5	1	0		1	23	13	10	3	113	109	N/A	113	1	1	1
2266806	1	1	11.25	1	0		1	21	9	12	3	128	123	N/A	128	1	1	1
2275786	1	1	9.5	1	0		1	36.5	16	20.5	3	112	108	-999	111	1	1	1
2296326	1	1	12.17	1	0		1	21	12	9	3	105	97	N/A	102	1	1	1
2377207	1	1	13.83	1	0		1	28	17	11	3	84	106	N/A	94	1	1	1
2411995	1	1	9.75	1	0		1	21	10	11	3	107	94	-999	101	1	1	1
2493190	1	1	13.33	1	0		1	27	13	14	3	123	110	N/A	119	1	1	1
2498847	1	1	9.75	1	0		1	30	19	11	3	120	101	N/A	113	1	1	1
2528407	1	1	8.92	1	0		1	33	17	16	3	141	100	-999	124	1	1	1
2559537	1	1	11.17	1	0		1	30	13	17	3	130	123	N/A	130	1	1	1
2591713	1	1	10	1	0		1	40	21	19	3	134	115	-999	128	1	1	1
2659769	1	1	14.25	1	0		1	-999	-999	-999	3	132	111	N/A	124	1	1	1
3004580	1	1	14	1	0		1	24	14	10	3	116	97	N/A	108	1	1	1
3157406	1	1	14	1	0		1	27	16	11	3	101	103	N/A	102	1	1	1
3212536	1	1	12.17	1	0		1	29	16	13	3	119	114	N/A	118	1	1	1
3224401	1	1	12.92	1	0		1	25	14	11	3	117	100	N/A	110	1	1	1
3248920	1	1	12.17	1	0		1	24	14	10	3	-999	-999	N/A	-999	1	1	1
3277313	1	1	12.33	1	0		1	25	13	12	3	97	121	N/A	109	1	1	1
3308331	1	1	9.08	1	0		1	25	13	12	3	111	111	N/A	112	1	1	1
3385520	1	1	13.5	1	0		1	41	25	16	3	104	123	N/A	114	1	1	1
3473830	1	1	12.67	1	0		1	26	14	12	3	128	121	N/A	128	1	1	1
3494778	1	1	9.17	1	0		1	31	14	17	3	158	135	N/A	153	1	1	1
3562883	1	1	11.25	1	0		1	26	13	13	3	115	104	N/A	111	1	1	1
3610134	1	1	10.83	1	0		1	37	14	23	3	117	85	N/A	102	1	1	1
3655623	1	1	13.83	1	0		1	18	9	9	3	120	123	N/A	124	1	1	1
3994098	1	1	12.75	1	0		1	27	16	11	3	121	104	N/A	115	1	1	1
4048810	1	1	14.67	1	0		1	-999	-999	-999	3	120	109	N/A	117	1	1	1
4136226	1	1	11.25	1	0		1	-999	-999	-999	3	112	118	N/A	117	1	1	1
4265987	1	1	10.08	1	0		1	31.5	17.5	14	3	134	109	N/A	125	1	1	1
5575344	1	1	13.75	1	0		1	30	17	13	3	116	103	N/A	111	1	1	1
6477085	1	1	13	1	0		1	25	13	12	3	115	112	N/A	115	1	1	1
7011503	1	1	13.33	1	0		1	-999	-999	-999	3	124	114	N/A	121	1	1	1
7407032	1	1	13.42	1	0		1	26	16	10	3	126	111	N/A	121	1	1	1
8191384	1	1	13.42	1	0		1	21	11	10	3	104	81	N/A	92	1	1	1
9578631	1	1	14.33	1	0		1	22	12	10	3	120	111	N/A	117	1	1	1
9640133	1	1	13.75	1	0		1	30	18	12	3	126	123	N/A	128	1	1	1
